# Supplementary material for: Multi-Omics Characterization of Quality Attributes in Pigeon Meat
Source: Foods. 2025 Sep 17;14(18):3230. doi: 10.3390/foods14183230 (PMC12469855; doi:10.3390/foods14183230)
Supplement: Supplementary file 1 [file foods-14-03230-s001.zip]

Archive with 1 entries (1 files):
- foods-3865049-supplementary.pdf
